# Supplementary material for: Force Control Is Related to Low-Frequency Oscillations in Force and Surface EMG
Source: PLoS One. 2014 Nov 5;9(11):e109202. doi: 10.1371/journal.pone.0109202 (PMC4220917; doi:10.1371/journal.pone.0109202)
Supplement: Data S1 — (XLSX) [file pone.0109202.s001.xlsx]

## Sheet: Sheet1
	Maximum force	Standard deviation of force 5%MVC	Standard deviation of force 30%MVC		normalized power of force from 0-0.5 Hz at 5% MVC	normalized power of force from 0.5-1 Hz at 5% MVC	normalized power of force from 1-1.5 Hz at 5% MVC	normalized power of force from 1.5-2 Hz at 5% MVC		normalized power of force from 0-0.5 Hz at 30% MVC	normalized power of force from 0.5-1 Hz at 30% MVC	normalized power of force from 1-1.5 Hz at 30% MVC	normalized power of force from 1.5-2 Hz at 30% MVC		normalized power of EMG burst from 0-0.5 Hz at 5% MVC	normalized power of EMG burst from 0.5-1 Hz at 5% MVC	normalized power of EMG burst from 1-1.5 Hz at 5% MVC	normalized power of EMG burst from 1.5-2 Hz at 5% MVC		normalized power of EMG burst from 0-0.5 Hz at 30% MVC	normalized power of EMG burst from 0.5-1 Hz at 30% MVC	normalized power of EMG burst from 1-1.5 Hz at 30% MVC	normalized power of EMG burst from 1.5-2 Hz at 30% MVC		absolute power in interference EMG from 10-35 Hz at 5% MVC	absolute power in interference EMG from 35-60 Hz at 5% MVC	absolute power in interference EMG from 60-100 Hz at 5% MVC	absolute power in interference EMG from 100-200 Hz at 5% MVC	absolute power in interference EMG from 200-300 Hz at 5% MVC		absolute power in interference EMG from 10-35 Hz at 30% MVC	absolute power in interference EMG from 35-60 Hz at 30% MVC	absolute power in interference EMG from 60-100 Hz at 30% MVC	absolute power in interference EMG from 100-200 Hz at 30% MVC	absolute power in interference EMG from 200-300 Hz at 30% MVC			normalized power to 100Hz in interference EMG from 10-35 Hz at 5% MVC	normalized power to 100Hz in interference EMG from 35-60 Hz at 5% MVC	normalized power to 100Hz in interference EMG from 60-100 Hz at 5% MVC		normalized power to 100Hz in interference EMG from 10-35 Hz at 30% MVC	normalized power to 100Hz in interference EMG from 35-60 Hz at 30% MVC	normalized power to 100Hz in interference EMG from 60-100 Hz at 30% MVC
Subject	MVC	STDf5	STDf30		normFRCE05f5	normFRCE10f5	normFRCE15f5	normFRCE20f5		normFRCE05f30	normFRCE10f30	normFRCE15f30	normFRCE20f30		normSEMG05f5	normSEMG10f5	normSEMG15f5	normSEMG20f5		normSEMG05f30	normSEMG10f30	normSEMG15f30	normSEMG20f30		absIEMG1035f5	absIEMG3560f5	absIEMG60100f5	absIEMG100200f5	absIEMG200300f5		absIEMG1035f30	absIEMG3560f30	absIEMG60100f30	absIEMG100200f30	absIEMG200300f30			nIEMG1035f5	nIEMG3560f5	nIEMG60100f5		nIEMG1035f30	nIEMG3560f30	nIEMG60100f30
YF1	20.59	0.0289053	0.148849		86.8997	9.80983	2.4413	0.849215		84.2958	12.1012	2.32239	1.28062		20.8615	33.1838	22.529	23.4257		25.499	28.4643	16.9139	29.1229		0.0205286	0.0356635	0.0870323	0.172846	0.0789909		0.46974	0.794325	1.64262	3.73293	1.37505			14.3332	24.9005	60.7664		16.1607	27.3275	56.5118
YF2	22.9747	0.0440405	0.254913		74.108	18.1277	5.9705	1.79381		73.8195	15.8014	8.59175	1.78736		38.957	26.3396	21.4357	13.2677		43.6477	24.4335	23.8771	8.04178		0.34096	0.651091	1.29445	1.88228	0.172097		4.54026	10.7842	21.6282	40.5142	5.58977			14.9118	28.4754	56.6128		12.2867	29.1838	58.5296
YF3	26.3402	0.0492253	0.168833		90.2375	7.50175	1.64587	0.614908		78.6371	12.8811	6.44367	2.03813		51.7671	15.8472	18.2499	14.1358		52.6448	18.8876	20.6257	7.842		0.0202356	0.0470801	0.104503	0.242212	0.0605453		0.126821	0.323707	0.79033	1.8223	0.599728			11.7773	27.401	60.8217		10.2205	26.0873	63.6922
YF4	17.9944	0.0569904	0.571407		67.4845	18.9178	10.9915	2.60614		51.3744	23.164	20.2445	5.21713		38.8529	20.1506	21.8831	19.1133		30.9238	19.0832	37.0014	12.9916		0.190648	0.40164	0.740329	1.87197	0.639468		26.0812	57.888	69.7288	81.433	13.2075			14.3063	30.1392	55.5545		16.9691	37.6635	45.3674
YF5	16.5395	0.0250692	0.137097		97.1387	1.34504	0.809798	0.706508		94.3279	3.84164	1.33968	0.490793		36.5624	20.608	29.3533	13.4763		47.171	14.5788	18.1193	20.1309		0.0343457	0.0745633	0.194851	0.429149	0.0656343		0.763208	1.74137	4.68011	12.7974	3.92222			11.3069	24.5468	64.1463		10.6227	24.2373	65.14
YF6	19.0311	0.0661323	0.31706		26.8662	41.3709	28.6879	3.07494		64.8671	22.6518	9.86958	2.61151		21.8378	33.0439	29.3114	15.807		51.2407	22.7072	18.3381	7.71405		0.13001	0.265192	0.644052	1.17249	0.156684		1.40331	3.32668	5.82743	8.30905	0.951865			12.51	25.5175	61.9725		13.2922	31.5104	55.1975
YF7	16.4145	0.0457529	0.154108		85.3598	9.88423	3.83525	0.920738		80.903	12.1938	5.60764	1.29564		36.4221	25.6886	19.489	18.4004		43.4687	18.4988	22.0851	15.9473		0.0545941	0.0826416	0.204655	0.434129	0.0560734		0.7635	1.5156	3.45814	7.39898	1.15067			15.9683	24.172	59.8597		13.3078	26.4168	60.2754
YM1	30.0276	0.0739925	0.323341		59.8132	22.4189	12.7154	5.05256		79.9528	7.76646	9.61875	2.66195		37.0012	19.8244	23.8112	19.3633		44.3981	16.4928	22.5702	16.5389		0.0359369	0.0667521	0.141322	0.21952	0.0267903		1.32646	2.7224	5.68758	12.3694	2.63331			14.7276	27.3562	57.9162		13.6237	27.961	58.4154
YM2	36.6816	0.0512333	0.223596		80.4577	13.6892	4.30058	1.55257		85.442	9.74653	4.25446	0.556958		45.8657	23.9552	14.5479	15.6313		55.0215	16.9801	17.464	10.5344		0.318546	0.59676	1.29396	2.52011	0.318593		7.00089	18.04	33.6566	58.3281	8.92898			14.4186	27.0117	58.5697		11.9271	30.7338	57.3391
YM3	30.7185	0.0691885	0.555603		67.9402	21.5137	8.59645	1.94969		63.8266	23.194	11.6513	1.32808		27.3353	27.9784	28.3778	16.3085		35.1813	34.1957	21.4764	9.14673		0.405363	0.717372	1.45574	3.17094	0.729955		24.1593	41.8186	58.3121	82.7236	16.9762			15.721	27.8216	56.4574		19.4379	33.646	46.9162
YM4	22.242	0.0577894	0.394596		73.4018	20.3142	4.61645	1.66754		74.6352	13.8042	10.0079	1.55268		39.9283	22.7564	20.8022	16.513		50.0687	21.8237	19.9422	8.1655		0.145467	0.364156	0.651355	1.75983	0.506336		7.11489	24.4281	31.6988	44.973	8.80719			12.5297	31.3663	56.104		11.2503	38.6265	50.1232
YM5	26.8513	0.0766767	0.349088		53.5367	36.1404	7.60144	2.72143		68.3133	23.5988	6.73617	1.35167		24.2825	33.6901	24.1117	17.9157		46.7817	25.6338	15.5647	12.0198		0.121039	0.217632	0.492004	0.866192	0.140419		1.35895	3.49192	7.02891	10.1678	1.13295			14.5712	26.1994	59.2294		11.4392	29.3938	59.167
YM6	30.1837	0.0623269	0.218864		77.1904	13.0194	6.21257	3.57766		68.7326	23.6803	5.83906	1.748		45.8297	21.7376	14.7195	17.7132		56.5162	20.9438	13.3739	9.16608		0.266036	0.440757	0.795044	1.91955	0.552468		2.41211	7.97176	16.4853	41.886	23.8218			17.7141	29.3478	52.9381		8.97724	29.6688	61.3539
YM7	30.7949	0.0710546	0.488478		56.282	23.5537	16.1088	4.05543		56.9244	32.4589	9.5893	1.02744		23.1171	23.8031	33.0853	19.9945		32.452	29.1881	25.916	12.4439		0.0488825	0.0936752	0.235077	0.548656	0.13597		1.06064	2.79434	6.25952	15.2173	4.95566			12.9444	24.8058	62.2498		10.4864	27.627	61.8866
